# Supplementary material for: Oleoylethanolamide and Palmitoylethanolamide Enhance IFNβ-Induced Apoptosis in Human Neuroblastoma SH-SY5Y Cells
Source: Molecules. 2024 Apr 2;29(7):1592. doi: 10.3390/molecules29071592 (PMC11013881; doi:10.3390/molecules29071592)
Supplement: Supplementary file 1 [file molecules-29-01592-s001.zip]

Archive with 1 entries (1 files):
- molecules-2912457-supplementary.pdf
